# Supplementary material for: Multi-Platform Detection of MMP-7 in Colorectal Carcinoma
Source: Cancers (Basel). 2026 Jan 9;18(2):214. doi: 10.3390/cancers18020214 (PMC12839346; doi:10.3390/cancers18020214)
Supplement: Supplementary file 1 [file cancers-18-00214-s001.zip]

Archive with 1 entries (1 files):
- cancers-4036409-supplementary.pdf
